# Supplementary material for: Structural Characteristics for the Interaction of 1-Benzyl-2-Methylbenzimidazoles as Insect Growth Regulators and Juvenile Hormone Binding Protein
Source: Insects. 2026 Jun 22;17(6):657. doi: 10.3390/insects17060657 (PMC13300273; doi:10.3390/insects17060657)
Supplement: Supplementary file 1 [file insects-17-00657-s001.zip]

Archive with 2 entries (2 files):
- [Paper no.2] Supplementary Materials_1_Synthetic Procedures and Characterization Data_20260614.pdf
- [Paper no.2] Supplementary Materials_2_Data on alkylamino BMBIs_20260614.pdf
